# Supplementary material for: Cinemeducation in medicine: a mixed methods study on students’ motivations and benefits
Source: BMC Med Educ. 2022 Mar 12;22:172. doi: 10.1186/s12909-022-03240-x (PMC8918310; doi:10.1186/s12909-022-03240-x)
Supplement: Supplementary file 2 — Additional file 2: Supplementary file 2. Quantitative dataset of the survey. [file 12909_2022_3240_MOESM2_ESM.xlsx]

## Sheet: Blatt 1 - Additional File 2
Additional File 2
Additional File 2: Quantitative dataset of the survey.
id	rawid	date	gender	age	edunew	education	educationtext	university	universitytext	semester	frequency	reason1	reason2	reason3	reason4	reason5	reason6	reason7	reason8	reason9	reason10	reason11	reason12	reason13	reason14	reason15	reason16	longterm1	longterm2	longterm3	longterm4	longterm5	longterm6
1	1	1	1	27	0	13	"Konferenzdolmetscherin"	3	"SDI"	5	1	0	0	0	0	1	0	0	0	0	0	1	0	0	1	0	0	-99	-99	-99	-99	-99
2	2	1	1	30	1	1		1		2	4	1	1	1	1	1	0	0	0	0	0	1	0	0	1	1	0	5	4	4	2	2	4
3	3	1	1	20	1	1		1		1	1	1	0	1	0	0	0	0	0	0	1	1	0	0	0	1	0	-99	-99	-99	-99	-99	-99
4	4	1	1	20	1	1		1		1	1	1	0	0	0	1	1	1	0	1	0	0	1	0	1	1	0	-99	-99	-99	-99	-99	-99
5	5	1	2	29	1	1		2		2	7	1	1	1	0	1	0	0	0	0	0	0	0	0	0	0	0	4	4	5	4	4	4
6	6	1	1	25	2	13		3		5	4	1	1	1	0	1	0	0	0	0	0	0	0	0	0	0	0	5	2	4	5	4	4
7	7	1	1	22	1	1		1		2	4	1	1	0	0	1	0	0	0	0	0	1	0	0	1	0	0	4	4	3	3	5	5
8	8	1	2	30	1	1		1		1	1	1	0	1	0	1	0	0	1	0	0	1	0	0	0	1	0	-99	-99	-99	-99	-99	-99
9	9	1	2	21	1	1		3	"Uni Heidelberg"	1	1	1	0	0	0	1	0	0	0	0	1	1	0	0	0	1	1	-99	-99	-99	-99	-99	-99
10	10	1	2	24	1	1		1		2	4	1	1	1	1	1	0	0	0	0	1	0	0	0	0	1	1	2	4	3	2	2	2
11	11	1	2	25	0	13	"Philosophie/BWL/Rhetorik"	3	"Uni Regensburg"	5	1	1	1	1	1	1	0	1	0	1	0	1	1	1	1	1	0	-99	-99	-99	-99	-99	-99
12	12	1	1	22	2	10	"Biologie, Rettungsassistenz"	1		5	6	0	0	0	0	1	0	0	0	1	0	1	1	1	1	1	1	5	4	5	1	-99	2
13	13	1	1	22	1	1		2		2	8	0	0	1	0	1	1	0	0	1	0	0	0	0	1	1	1	4	3		5	5	5
14	14	1	1	24	1	1		1		2		1	1	1	1	1	0	0	0	1	1	1	0	0	1	1	1	5	3	4	3	4	4
15	15	1	2	29	1	1		2		2	5	1	1	1	1	0	0	0	1	1	1	1	1	0	1	1	0	1	2	1	1	2	1
16	16	1	2	20	0	13	"Molekulare Biotechnologie"	2		5	2	1	1	1	0	0	0	1	1	1	0	1	0	0	1	1	0	5	4	4			4
17	17	1	1	23	1	1		1		2	1	1	1	0	1	1	1	0	1	1	1	1	0	0	0	0	1	-99	-99	-99	-99	-99	-99
18	18	1	1	21	1	1		1		2	8	1	1	1	0	1	0	0	1	1	1	0	1	0	1	1	1	4	3	5	5	5	5
19	19	1	1	21	1	1		1		2	2	1	1	0	0	1	1	0	1	0	1	1	0	0	0	0	0	4	4	5	4	4	4
20	20	1	1	20	1	1		1		1	2	1	0	1	0	1	0	0	0	1	1	1	1	1	1	1	1	5	1	1	3	2	1
21	21	1	1	20	1	1		1		1	1	1	1	1	0	0	0	0	0	0	1	1	1	1	1	1	1	-99	-99	-99	-99	-99	-99
22	22	1	1	20	2	5		1		5	2	1	1	1	0	0	0	0	0	1	1	1	1	0	1	1	0	5	4	5	4	4	5
23	23	1	1	26	1	1		1		2	1	0	0	0	0	1	0	0	0	1	1	1	0	0	1	1	1	-99	-99	-99	-99	-99	-99
24	24	1	1	23	1	1		1		1	1	1	1	0	0	1	0	0	0	0	0	1	0	0	0	1	0	-99	-99	-99	-99	-99	-99
25	25	1	1	23	1	1		1		2	8	1	1	1	1	0	0	0	0	0	0	0	0	0	1	1	0	5	3	5	5	5	5
26	26	1	1	21	0	13	"Kunstgeschichte"	1		5	1	0	0	0	0	1	0	0	0	0	0	1	1	0	1	1	0	-99	-99	-99	-99	-99	-99
27	27	1	2	21	1	1		1		2	2	0	0	0	0	1	0	0	0	0	0	0	0	0	0	1	1	-99	-99	2	2	2	2
28	28	1	2	20	1	1		2		2	1	0	0	0	0	1	0	0	0	1	0	0	0	0	0	1	0	2	1	-99	1	1	1
29	29	1	2	22	1	1		2		2	6	0	0	0	0	1	0	0	0	0	0	0	1	0	0	1	0
30	40	2	1	25	1	1		1		2	8	1	1	0	1	0	0	0	0	0	0	1	0	0	1	1	0	5	4			5
31	41	2	1	22	2	10	"Biologie, Rettungssanitäter"	1		5	6	1	1	1	0	1	0	0	0	0	0	0	0	0	0	1	0	4	4	5	-99	-99	4
32	42	2	2	23	0	13	"Staatswissenschaften"	3	"Universität der Bundeswehr"	5	1	1	1	1	0	1	0	0	1	1	0	1	0	0	0	1	1	-99	-99	-99	-99	-99	-99
33	43	2	1	19	2	2		1		1	3	1	0	1	0	0	0	0	0	0	0	0	0	0	1	1	0	4	1	3	1	1	5
34	44	2	1	27	2	2		1		1	2	1	1	1	1	0	0	0	0	0	1	1	0	0	0	1	0	5	3		4	-99	5
35	45	2	1	20	1	1		1		1	2	1	0	1	0	0	0	0	0	0	0	1	0	0	0	0	0	4	2	3	3	3	4
36	46	2	1	20	1	1		1		1	5	1	1	1	1	1	0	0	0	1	1	1	1	1	1	1	1	5	4	5	4	4	5
37	47	2	1	24	0	13	"Architektur"	2		5	1	1	1	1	0	1	0	0	0	0	1	1	1	0	1	1	0	-99	-99	-99	-99	-99	-99
38	48	2	1	19	2	5		1		5	2	1	1	1	1	1	0	0	1	0	1	1	1	0	0	1	0	5	2	5	2	-99	5
39	49	2	1	20	2	5		1		5	5	0	1	0	1	1	0	0	0	1	1	0	1	0	0	1	1	5	3	4	4	2	5
40	50	2	1	20	1	1		1		1	3	1	1	1	0	1	0	0	0	1	1	1	1	0	1	1	1	4	2	3	4	-99	5
41	51	2	1	23	1	1		2		2	2	1	1	0	0	1	0	0	0	0	1	0	1	0	1	1	1	5	4	3	1	1	2
42	52	2	1	19	1	1		1		1	2	1	1	1	0	0	0	0	0	0	1	1	1	1	1	1	1	5	5	5	5	-99	5
43	53	2	1	22	1	1		2		2	1	0	0	0	0	1	0	0	0	0	0	0	0	0	1	1	0	-99	-99	-99	-99	-99	-99
44	54	2	2	23	1	1		1		2	1	1	0	0	0	1	0	0	1	0	0	0	0	0	1	1	0	-99	-99	-99	-99	-99	-99
45	55	2	1	21	0	13	"Jura"	1		5	2	1	1	1	0	1	0	0	0	1	1	1	0	0	0	1	1	5	4	5	1	-99	5
46	56	2	1	20	0	13	"Jura"	1		5	1	1	0	0	1	0	1	0	1	0	0	0	0	0	0	0	0
47	57	2	1	20	1	1		1		1	1	1	1	1	1	1	0	0	1	0	0	0	1	0	1	1	0	-99	-99	-99	-99	-99	-99
48	58	2	1	19	1	1		1		1	2	1	1	1	1	1	0	0	1	0	0	0	1	0	1	1	1	5	4	3	1	-99	4
49	59	2	1	20	1	1		1		1	1	1	1	1	1	1	0	0	1	0	0	0	0	0	1	0	0
50	60	2	1	24	1	1		2		2	3	1	1	1	0	1	0	0	0	0	1	0	0	1	1	1	1	5	2	4	5	2	3
51	61	2	1	19	1	1		1		1	3	1	1	0	0	1	0	0	0	0	0	0	1	0	1	1	1	5	2	4	5	-99	2
52	62	2	2	28	1	1		2		2	2	0	0	0	0	0	0	0	1	0	0	0	1	1	0	0	0	4	3	3	3	5	5
53	63	2	1	28	2	9	"Pharmazie"	1		3	8	1	1	1	1	0	0	0	0	1	1	1	0	0	1	1	0	5	2	4	2	-99	5
54	64	2	1	25	1	1		2		2	1	1	0	0	0	1	0	0	0	0	1	0	0	0	0	0	0	-99	-99	-99	-99	-99	-99
55	65	2	2		0	13	"Jura"	1				0	0	1	1	1	0	0	0	0	0	0	0	0	1	1	0			4		1	4
56	66	2	1	24	1	1		1		2	8	1	1	1	1	0	1	0	0	1	1	1	1	0	0	1	1	5	5	5	5	5	5
57	67	2	1	23	2	5		1		5	2	1	1	1	0	0	0	0	0	1	0	1	0	0	0	1	0	4	3	3	1	1	4
58	68	2	1	19	1	1		1		1	1	0	1	1	1	1	0	0	0	0	0	0	0	0	1	1	1	-99	-99	-99	-99	-99	-99
59	69	2	1	22	1	1		1		2	6	1	1	1	1	1	0	0	0	0	1	1	1	0	1	0	0	5	2	4	5	5	5
60	70	2	1	21	1	1		2		2	6	1	1	1	1	1	0	0	0	0	0	1	1	0	0	1	0	5	1	4	5	5	5
61	79	3	1	20	1	1		1		1	2	1	1	1	1	0	0	0	0	0	0	0	1	0	0	1	1	4	4	1	4	1	4
62	80	3	1	24	1	1		1		2	8	1	0	1	0	0	0	0	0	1	1	1	1	0	1	1	0	4	4	5	5	5	5
63	81	3	1	21	1	1		1		2	4	1	0	1	0	1	0	0	0	1	1	1	1	0	1	1	1	4	3	4	5	5	5
64	82	3	1	21	1	1		1		2	4	1	0	1	0	0	0	0	0	0	0	0	0	0	0	0	0	3	1	4	3	4	4
65	83	3	1	22	0	13	"Politik, Soziologie"	1		5	1	1	1	1	1	0	0	0	0	0	0	0	0	0	0	0	0	-99	-99	-99	-99	-99	-99
66	84	3	1	20	1	1		1		2	5	1	1	1	1	1	0	0	0	0	0	0	0	0	0	1	1	5	3	5	4	4	4
67	85	3	1	21	1	1		1		2	6	1	1	1	0	1	0	0	0	1	1	1	1	0	1	1	1	5	3	5	2	2	5
68	86	3	2	24	1	1		1		2	2	1	1	1	1	1	0	0	0	0	1	1	1	0	1	1	1	5	2	2	2	2	3
69	87	3	1	24	1	1		1		2	8	1	1	1	1	1	1	0	0	1	1	1	0	0	0	1	1	5	5	-99	5	5	5
70	88	3	1	25	1	1		1		2	8	1	1	1	1	0	0	0	0	0	0	1	0	0	0	0	0	5	4	5	5	5	5
71	89	3	1	19	1	1		1		1	4	0	0	1	0	1	0	0	0	1	0	0	0	0	0	1	0	4	3	4	3		3
72	90	3	1	20	1	1		1		1	4	1	1	1	1	1	0	0	0	1	1	1	1	0	1	1	0	5	4	4	5	-99	5
73	91	3	1	20	0	13	"Deutsch als Fremdsprache"	1		5	3	0	1	1	0	0	0	0	0	0	0	0	0	0	0	1	0	5	1	4	2	3	4
74	92	3	2	30	1	1		1		3	1	0	0	1	0	0	1	0	0	0	1	0	0	0	0	0	0			-99	-99
75	93	3	1	23	1	1		1		2	8	1	1	1	1	0	0	0	0	1	0	1	1	0	1	1	0	4	3	3	5	5	5
76	94	3		22	0	13	"Architektur"	3	"HM"	5	2	0	0	0	0	1	0	0	1	0	0	0	0	0	0	0	0	5	2	2	2	2	4
77	95	3	2	23	2	12	"Medizintechnik"	2		5	2	1	1	1	0	0	1	0	0	0	1	1	0	0	0	1	0	5	3	4	1	-99	-99
78	96	3	2	23	2	12	"Medizintechnik"	2		5	1	0	1	1	0	1	1	0	0	0	0	0	0	0	0	1	1	-99	-99	-99	-99	-99	-99
79	272	4	1	24	2	9	"Pharmazie"	1		5	3	1	1	1	0	0	0	0	0	0	0	0	0	0	1	1	0	5	3	3	4	3	4
80	273	4	1	21	1	1		1		2	7	0	0	1	1	0	0	1	0	0	0	0	0	1	0	1	0	5	5	4	4	5	5
81	274	4	1	27	1	1		1		2	2	1	1	0	1	0	0	0	0	0	0	0	0	0	0	1	0	4	3	3	1	1	1
82	275	4	2	21	1	1		1		1	2	1	1	0	0	0	0	0	0	0	1	1	1	0	1	1	0	5	2	2	2	3	4
83	276	4	1	25	2	6		1		5	3	1	1	1	0	1	0	0	0	0	0	0	0	0	1	0	0	5	5	5	1	-99	5
84	277	4	1	23	2	9	"Pharmazie"	1		5	1	1	1	1	0	1	0	0	0	0	1	1	0	0	0	1	1	-99	-99	-99	-99	-99	-99
85	278	4	2	20	1	1		2		2	3	1	1	1	0	1	0	0	0	0	0	0	0	0	0	0	0	4	4	4	4	-99	-99
86	279	4	1	30	1	1		1		2	5	1	0	0	1	0	0	0	1	0	0	0	0	0	0	0	0	2	4	4	3	3	3
87	280	4	1	22	1	1		1		2	2	1	1	0	0	0	0	0	1	0	0	0	0	0	0	1	0	3	2	1	4	4	3
88	281	4	2	23	2	2		1		2	1	0	0	0	0	1	0	0	0	0	1	1	0	0	0	0	0	-99	-99	-99	-99	-99	-99
89	282	4	2	23	1	1		2		2	1	1	1	1	1	1	0	0	0	0	0	0	0	0	0	0	0	-99	-99	-99	-99	-99	-99
90	283	4	1	25	1	1		1		1	4	1	1	0	0	0	0	0	1	0	0	0	1	0	0	1	0	5	4	5	4	-99	5
91	284	4	1	22	1	1		2		2	1	0	0	0	0	1	0	0	1	0	0	0	0	0	0	1	0	-99	-99	-99	-99	-99	-99
92	285	4	1	21	1	1		2		2	3	1	0	0	0	1	0	0	1	0	0	0	0	0	0	1	0
93	286	4	2	20	1	1		1		2	1	1	0	0	0	1	0	0	0	0	0	0	0	0	0	0	0	3	1	-99	-99	-99	-99
94	287	4	1	21	1	1		1		2	5	1	0	1	0	0	0	0	0	0	0	0	0	0	0	0	0	4	2	3	1	1	4
95	288	4	1	60	1	1		3	"leer"	4	1	0	1	1	1	1	0	0	0	0	0	0	0	0	0	1	0
96	289	4	1	20	1	1		1		1	1	1	0	1	0	1	0	0	0	1	0	1	0	0	1	1	1	-99	-99	-99	-99	-99	-99
97	290	4		20								0	0	0	0	0	0	0	0	0	0	0	0	0	0	0	0
98	291	4	1	24	1	1		1		2	2	1	1	0	1	1	0	0	0	0	1	0	0	0	1	1	0	2	4	3	2	2	1
99	292	4	2	23	1	1		1		2	1	1	0	0	0	1	0	0	1	0	0	0	0	0	0	0	0
100	293	4	1	21	1	1		1		2	3	1	0	1	0	1	0	0	1	0	0	0	0	0	0	1	0	4	-99	2	5	2	2
101	294	4	1	20	1	1		1		1	2	1	1	1	0	1	0	0	0	0	1	0	0	0	1	0	0	4	2	5	5	-99	4
102	295	4	1	20	1	1		1		1	1	1	1	0	0	1	0	0	0	0	0	0	0	0	1	1	0
103	296	4	1	19	1	1		1		1	1	0	1	1	0	1	0	0	0	0	0	1	0	0	0	0	0
104	297	4	1	20	2	9	"Pharmazie"	1		5	1	0	1	0	0	1	0	0	0	0	0	0	0	0	0	0	0
105	298	4	2	42	1	1		1		2	3	1	0	0	0	1	0	0	0	0	0	0	0	0	0	0	0	2	4	4	4	4	4
106	299	4	1	23	1	1		1		2	2	1	0	1	0	1	0	0	0	0	1	1	0	0	1	1	1	2	2	3	1	2	2
107	300	4	2	29	1	1		1		2	2	1	1	0	0	0	0	0	0	0	0	0	0	0	0	0	0
108	301	4	1	21	1	1		1		1	1	1	1	1	0	1	0	0	0	1	0	0	1	0	0	1	0
109	302	4	1	22	1	1		2		2	2	1	0	1	0	1	0	0	0	0	0	0	0	0	1	0	0	4	3	4	5	1	3
110	303	4	1	21	1	1		1		2	1	1	0	1	0	1	0	0	0	0	0	0	0	0	1	0	0	-99	-99	-99	-99	-99	-99
111	304	4	2	20	1	1		1		2	1	1	0	1	0	1	0	0	0	0	0	0	0	0	0	0	0	-99	-99	-99	-99	-99	-99
112	305	4	1	18	1	1		1		1	1	1	0	1	0	1	0	0	0	0	0	0	0	0	1	1	0
113	306	4	1	19	1	1		1		1	1	1	1	1	1	1	0	0	0	0	1	0	0	0	0	1	0
114	307	4	2	24	0	13	"Maschinenbau"	3	"HM"	5	2	1	1	1	1	0	0	0	0	0	0	1	0	0	0	0	0	4	2	3	1	-99	3
115	308	4	1	20	1	1		1		2	5	1	1	1	1	1	0	0	0	0	1	0	0	0	1	0	0	5	3	5	3	3	4
116	309	4	1	22	0	13	"BWL"	1		5	1	0	1	0	0	0	0	0	0	0	0	0	0	0	0	0	0
117	310	4	2	20	1	1		2		2	6	0	0	1	0	0	0	0	0	0	0	1	1	0	1	1	1	2	1	4	4	3	4
118	311	4	1	22	2	8		1		5	4	1	1	1	0	0	0	0	0	0	0	1	1	0	1	0	0	5	5	3	4	4	4
119	312	4	1	23	2	8		1		5	3	1	1	1	0	0	0	0	0	0	0	0	0	0	0	0	0	4	2	3	1	1	4
120	313	4	1	25	2	8		1		5	7	1	0	1	0	1	0	0	0	0	1	0	0	0	0	1	1	5	2	5	4		4
121	314	4	1	21	1	1		1		2	3	1	1	1	0	1	0	0	0	0	1	0	0	0	0	1	0	5	2	5	2	4	5
122	315	4	1	17	0	13	"leer"	3	"leer"	5	1	1	1	1	1	0	0	0	0	0	0	1	0	0	0	0	0	-99	-99	-99	-99	-99	-99
123	316	4	1	20	0	13	"leer"	3	"leer"	5	3	0	1	0	0	0	0	0	0	0	0	1	1	0	0	1	0	5	2	5	4	-99	5
124	317	4	1	22	2	2		1		1	1	0	0	1	0	1	0	0	0	0	0	0	0	0	0	0	0
125	318	4	1	20	2	2		1		1	1	0	0	1	0	0	0	0	0	0	0	0	0	0	0	0	0	-99	-99	-99	-99	-99	-99
126	319	4	1	19	2	2		1		1	1	0	0	1	0	0	0	0	0	0	0	0	0	0	0	0	1	-99	-99	-99	-99	-99	-99
127	320	4	1	22	1	1		1		2	3	0	1	1	1	1	0	0	0	1	1	1	0	0	1	1	1
128	321	4	1	23	2	9	"Pharmazie"	1		5	3	1	1	1	1	0	0	0	0	1	1	1	0	0	1	1	0	5	3	3	3	-99	5
129	322	4	1	23	1	1		1		2	3	0	0	0	0	0	0	0	0	0	0	0	0	0	0	0	1	2	3	3	2	2	2
130	323	4	1	21	1	1		1		2	4	1	1	1	0	0	0	0	0	0	0	0	0	0	0	0	1	5	2	3	4	4	4
131	324	4	2	20	1	1		1		1	1	0	0	0	0	1	0	0	0	0	0	0	0	0	0	1	0
132	325	4	1	22	2	2		1		2	1	1	1	1	0	1	0	0	0	0	0	1	0	0	1	1	1
133	326	4	1	25	1	1		1		2	2	1	1	0	0	0	0	0	0	0	0	0	0	0	0	0	0				1
134	327	4	1	19	1	1		1		1	1	1	1	1	0	0	0	0	0	0	0	0	0	0	0	0	0
135	328	4	1	18	1	1		1		1	1	1	0	1	0	1	0	0	1	0	1	0	0	0	0	0	0
136	329	4	1	19	1	1		1		1	1	1	0	1	0	1	0	0	0	0	1	0	0	0	0	0	0
137	330	4	1	20	0	13	"Biochemie"	2		5	4	1	1	1	0	0	0	0	0	0	1	1	1	0	1	1	0	5	3	-99	5	-99	5
138	331	4	1	22	0	13	"Biochemie"	2		5	1	1	0	1	0	0	0	0	0	0	0	0	0	0	1	1	1	-99	-99	-99	-99	-99	-99
139	332	4	1	22	1	1		1		2	4	1	0	0	0	0	0	0	0	0	0	0	0	0	0	1	0	4	3	3	4	5	4
140	333	4	1	21	1	1		2		2	2	1	1	0	0	1	0	0	0	0	0	0	0	0	0	0	0	5	3		2	-99	-99
141	334	4	1	24	1	1		1		2	4	1	1	1	1	1	0	0	0	0	0	0	0	0	0	0	0	5	4	3	1	1	1
142	335	4	1	24	2	3		3	"KSH München"	5	2	1	0	1	0	0	0	0	0	0	0	1	0	0	0	1	0	5	3	2	3	5	5
143	336	4	1	21	1	1		1		2	1	1	0	0	0	1	0	0	0	0	0	0	0	0	0	0	0
144	337	4	1	23	2	3		3	"KSH München"	5	4	1	1	1	0	0	0	0	0	1	0	1	1	0	1	1	1	4	3	3	4	4	4
145	338	4	1	23	0	13	"Biologie"	1		5	1	1	1	1	1	0	0	0	0	0	0	0	0	0	1	1	0
146	339	4	2	28	1	1		1		2	8	0	1	0	1	0	0	0	0	0	0	0	0	0	0	1	1	3	2	4	2	2	4
147	340	4	1	20	1	1		1		2	2	1	1	0	0	0	0	0	0	0	0	1	0	0	0	0	0	5	3	4	3	1	4
148	341	4	1	20	2	2		1		2	5	1	1	1	0	1	0	0	0	0	0	0	0	0	0	1	0	5	3	4	4	-99	5
149	342	4	1	25	2	2		1		1	1	1	0	0	0	0	0	0	1	0	0	0	0	0	0	0	0	1	1	-99	-99	-99	-99
150	343	4	1	22	1	1		1		2	3	1	1	1	0	0	0	1	0	0	1	0	0	0	1	1	0	5	5	5	5	5	5
151	344	4	2	23	1	1		1		2	4	1	1	1	1	1	0	0	0	0	1	1	1	0	1	1	1	4	3	2	4	4	5
152	345	4	1	23	1	1		1		2	5	1	1	1	1	1	0	0	0	0	0	1	0	0	0	1	0	5	3	5	5	5	5
153	346	4	1	24	2	6		1		5	1	1	1	0	0	1	0	0	0	0	0	0	0	0	1	0	1
154	347	4	1	20	1	1		1		1	1	1	0	0	0	0	0	0	0	0	0	0	0	0	0	0	0
155	348	4	1	20	1	1		1		1	6	1	1	1	1	1	0	0	0	1	1	1	1	0	1	1	1	4	3	4	5	-99	5
156	349	4	2	22	1	1		1		2	5	1	1	1	0	1	0	0	0	1	1	0	0	0	1	1	0
157	350	4	1	21	1	1		1		2	5	1	1	0	0	1	0	0	0	0	0	0	0	0	0	0	0	5	3	4	1	2	4
158	351	4	1	20	2	5		1		5	6	1	1	1	1	1	0	0	0	0	1	1	1	0	1	1	0	5	3	2	2	1	5
159	352	4	1	21	2	5		1		5	6	1	0	1	0	0	0	0	0	0	0	0	0	0	1	1	0	5	3	4	1	-99	3
160	353	4	1	20	1	1		2		2	2	1	1	0	0	0	0	0	0	0	0	0	0	0	0	0	0	2	1	3	3	2	2
161	354	4	2	20	1	1		1		2	7	0	0	0	0	1	0	0	0	0	0	0	0	0	0	0	0	3	5	5	5	5	5
162	355	4	1	21	1	1		1		2	6	1	0	1	0	1	0	0	0	0	0	0	0	0	0	0	0	4	2	3	4	3	3
163	356	4	2	22	1	1		1		2	3	1	1	0	0	1	0	0	1	0	0	0	0	0	0	0	0	5	2	2	3	3	3
164	357	4	1	20	2	5		1		5	3	0	1	1	1	0	0	0	1	1	0	1	1	0	0	0	1	5	4	5	5	5	5
165	358	4	1	22	1	1		1		2	1	1	0	1	0	1	0	0	0	0	0	0	0	0	0	1	0	-99	-99	-99	-99	-99	-99
166	359	4	1	21	1	1		1		2	1	1	0	1	0	1	1	0	0	0	0	1	0	0	0	0	0	-99	-99	-99	-99	-99	-99
167	360	4	1	22	1	1		1		2	3	1	1	1	0	1	0	0	0	0	1	0	0	0	0	0	0	5	3	4	4	5	5
168	361	4	1	22	1	1		1		2	5	1	0	1	0	1	0	0	0	0	1	0	0	0	0	1	1	4	3	4	4	4	4
169	362	4	1	21	1	1		2		2	1	1	1	1	1	1	0	0	0	1	1	1	1	0	1	1	1
170	363	4	1	20	1	1		1		2	1	1	1	0	0	1	0	0	0	0	0	0	0	0	1	0	1	-99	-99	-99	-99	-99	-99
171	364	4	1	19	1	1		1		1	1	1	0	0	0	1	1	0	0	0	0	0	0	0	0	1	0
172	365	4	1	22	1	1		2		2	3	1	1	1	1	1	0	0	0	1	1	1	0	0	1	1	1	5	4	4	3	3	5
173	366	4	1	20	1	1		1		1	1	1	0	0	0	1	0	0	0	0	1	0	0	0	0	0	0	-99	-99	-99	-99	-99	-99
174	367	4	1	19	1	1		1		1	1	1	0	1	0	1	0	0	0	0	0	1	0	0	0	1	0	-99	-99	-99	-99	-99	-99
175	368	4	1	19	1	1		1		1	1	0	0	1	0	1	0	0	0	0	1	1	0	0	0	0	0	-99	-99	-99	-99	-99	-99
176	369	4	1	21	1	1		1		1	2	1	1	0	0	1	0	0	0	0	1	0	0	0	0	0	0	5	5	5	5	5	5
177	370	4	1	19	1	1		1		1	1	1	0	0	0	1	0	0	0	0	1	0	0	0	0	0	0	-99	-99	-99	-99	-99	-99
178	371	4	1	20	1	1		1		1	1	1	1	1	1	0	0	0	0	0	0	0	0	0	0	0	1
179	372	4	2	21	1	1		2		2	1	1	1	1	1	0	0	0	1	1	1	1	1	1	0	1	0
180	373	4	2	21	1	1		1		2	3	1	1	1	0	1	0	0	0	0	0	1	0	0	0	0	0	4	2	4	2	-99	3
181	374	4	1	21	1	1		2		2	2	0	0	1	0	1	0	0	0	1	0	1	0	0	1	1	1	2	3	2	3	3	2
182	375	4	1	23	1	1		1		2	5	0	1	0	0	1	0	0	0	0	0	0	0	0	0	0	0	5	3		1	5	5
183	376	4	1	23	0	13	"leer"	3	"leer"	5	1	1	1	1	0	1	0	0	0	0	0	0	0	0	0	1	0
184	377	4	1	22	1	1		2		2	5	1	1	1	0	1	0	0	0	0	0	0	0	0	1	0	1	5	3	4	3	3	3
185	378	4	1	26	2	6		1		5	2	1	1	0	0	0	0	0	0	0	0	0	0	0	1	1	0	5	2	1	1	2	2
186	379	4	1	20	1	1				2		1	1	1	0	1	0	0	0	1	0	0	0	0	1	0	0		3	5		2
187	380	4	1	25	2	6		1		5	2	1	1	1	0	0	0	0	0	0	0	0	0	0	0	0	0	5	3	4	2	-99	4
188	381	4	1	20	1	1		1		2	3	1	0	1	0	1	0	0	0	0	1	1	1	0	1	1	0	3	1	3	4	4	4
189	382	4	1	28	2	2		1		2	2	1	1	0	0	0	0	0	0	0	0	0	0	0	1	0	1	4	3	4	1	5	5
190	383	4	1	22	1	1		1		2	1	1	1	1	0	1	0	0	0	1	0	0	0	0	1	0	1	-99	-99	-99	-99	-99	-99
191	384	4	2	20	1	1		1		2	2	1	1	0	1	1	0	0	1	0	1	1	0	1	0	1	0
192	385	4	2	21	1	1		1		2	1	1	0	0	0	1	0	0	0	0	1	0	0	0	0	0	0
193	386	4	2	22	0	13	"Maschinenwesen"	2		5	1	1	0	0	0	1	0	0	0	0	0	0	0	0	0	0	0
194	387	4	1	9	1	1		1		1	4	0	0	0	1	0	0	0	1	0	0	0	0	0	0	0	0	5	3	4	3	2	4
195	388	4	1	25	2	2		1		2	1	1	1	1	1	1	0	0	0	0	0	0	1	0	0	0	0	-99	-99	-99	-99	-99	-99
196	389	4	1	21	1	1		1		1	2	0	1	1	1	0	0	0	0	0	0	1	1	0	0	0	0	5	5	4	3	3	4
197	390	4	1	26	1	1		1		1	6	1	1	1	1	1	0	0	0	0	0	0	0	0	0	0	0	5	4	5	3	1	1
198	391	4	1	25	2	11	"Osteopathie"	3	"COE"	5	1	0	1	1	1	1	0	0	0	0	0	0	0	0	0	0	1
199	392	4	1	24	2	11	"Osteopathie"	3	"COE"	5	1	1	1	1	1	1	0	0	0	0	0	1	0	0	1	1	1	-99	-99	-99	-99	-99	-99
200	393	4	1	22	1	1		1		2	2	1	1	1	1	1	0	0	0	0	1	1	1	1	1	1	1	1	2	1	2	2	2
201	394	4	2	25	2	13	"Bioinformatik"	1		5	1	1	0	0	0	1	1	0	0	1	0	0	0	0	0	0	0	-99	-99	-99	-99	-99	-99
202	395	4	2	24	1	1		2		2	1	1	1	0	0	0	0	0	0	0	0	0	0	0	0	0	0	4	2	-99	-99	-99	-99
203	396	4	1	25	1	1		2		2	4	0	0	1	1	0	0	0	0	0	0	0	0	0	0	1	0	4	3	2	3	3	3
204	397	4	2	22	1	1		1		2	4	1	1	1	1	1	0	0	1	0	0	0	0	0	0	0	0	4	2	2	4	4	3
205	398	4	1	20	2	5		1		5	1	1	1	1	1	1	1	0	1	1	0	0	1	0	1	1	1	-99	-99	-99	-99	-99	-99
206	399	4	1	20	0	13	"Ingenieurswissenschaften"	2		5	1	0	0	0	0	0	1	1	1	0	0	0	0	0	0	0	0
207	400	4	2	19	1	1		1		1	1	0	0	1	0	0	0	0	0	0	1	0	1	0	1	1	0	-99	-99	-99	-99	-99
208	401	4	2	20	1	1		1		1	1	1	1	1	1	1	0	0	0	0	1	0	1	0	0	1	0	-99	-99	-99	-99	-99	-99
209	402	4	1	25	2	6		1			3	1	1	1	0	0	0	0	0	0	0	1	0	0	0	1	1	5	5	4	4	-99	5
210	403	4	1	22	1	1		1		2	8	1	1	1	1	1	0	0	0	0	1	0	0	0	1	1	0	4	1	4	4	5	5
211	404	4	1	21	1	1		2		2	8	1	1	1	0	1	0	0	0	0	1	0	0	0	0	1	1	5	3	5	4	5	5
212	405	4	1	27	1	1		2		2	5	0	0	0	0	1	0	0	0	0	0	1	0	0	0	0	0	5	1	3	4	5	5
213	406	4	1	23	1	1		1		2	2	1	1	1	1	1	0	0	0	0	1	1	0	0	0	1	0
214	407	4	1		1	1		1		2	2	0	1	1	0	1	0	0	0	1	1	0	0	0	0	0	0
215	408	4	1	21	1	1		1		1	1	0	1	0	0	1	0	0	1	0	0	1	0	0	0	1	0
216	409	4	1	23	1	1		1		2	3	0	0	1	0	1	0	0	1	0	0	0	0	0	1	1	0	2	2	3	3	3	3
217	410	4	1	20	1	1		1		2	3	1	0	1	0	1	0	0	0	0	1	0	0	0	0	0	0	2	1	2	2	2	2
218	411	4	1	20	1	1		1		1	1	0	0	1	0	1	0	0	0	0	1	1	0	0	0	1	0
219	412	4	1	22	1	1		2		2	7	1	1	1	0	1	0	0	0	1	1	1	1	0	0	1	1	5	3	4	4	4	4
220	439	5	1	26	2	2		1		2	2	1	1	0	0	0	0	0	1	0	0	0	0	0	0	0	0	5	3	3	2	4	4
221	440	5	1	22	2	2		1		2	2	1	1	0	1	0	0	1	0	0	0	0	0	0	0	1	0	4	4	4	2	2	4
222	441	5	1	23	1	1		2		2	6	1	0	1	1	0	0	0	0	0	0	0	1	0	0	0	0	5	4	5	4	4	5
223	442	5	2	26	0	13	"VWL"	1		5	3	0	1	0	0	1	0	0	1	0	0	0	0	0	0	0	1	5	4	5	-99	-99	3
224	443	5	1	19	1	1		1		1	5	1	1	1	0	1	0	0	0	0	0	1	1	0	0	0	0	5	3	3	2	-99	4
225	444	5	1	26	2	6		1		5	2	0	0	1	0	0	0	0	0	1	0	0	0	0	1	0	0	5	2	-99	-99	-99	4
226	445	5	1	23	1	1		1		2	5	1	1	1	1	1	0	0	0	0	1	0	0	0	0	0	1	4	2	2	1	1	1
227	446	5	1	25	2	6		1		5	3	1	1	1	1	1	0	0	0	0	1	1	1	0	1	1	0	5	5	4	1	4	5
228	447	5	1	24	2	6		1		5	1	1	1	1	1	1	0	0	0	0	1	1	0	0	1	1	0	-99	-99	-99	-99	-99	-99
229	448	5	1	24	2	6		1		5	2	1	1	1	1	1	0	0	0	0	1	0	0	0	0	1	0	-99	-99	-99	-99	-99	-99
230	449	5	1	10	0	13	"leer"	1		5	1	1	1	0	0	1	0	0	0	1	0	1	0	0	0	1	0	4	3		1	-99	-99
231	450	5	2	19	1	1		1		1	8	1	0	1	0	1	0	0	0	1	1	1	1	0	1	1	1	4	4	4	4	4	4
232	451	5	1	20	1	1		1		2	4	1	0	1	0	1	0	0	0	0	0	1	0	0	0	0	0	3	2	1	2	2	2
233	452	5	2	20	1	1		2		2	2	1	0	1	0	0	0	0	0	0	0	0	0	0	0	0	0	-99	-99	-99	-99	-99	-99
234	453	5	2	21	1	1		2		2	2	0	1	1	1	0	0	0	0	0	0	0	0	0	0	0	0
235	454	5	2	22	1	1		2		2	2	1	1	1	0	0	0	0	0	0	0	0	0	0	0	1	0	4	3	3	2	-99	-99
236	455	5		22	1	1		1		2	4	1	0	1	0	1	0	0	0	0	1	0	0	0	0	1	0	4	2	2	2	3	3
237	456	5	1	25	2	5		1		5	1	0	0	1	1	0	0	0	0	0	0	0	0	0	1	1	0	-99	-99	-99	-99	-99	-99
238	457	5	2	24	0	13	"Maschinenwesen"	2		5	1	0	1	0	0	1	0	0	0	0	0	0	0	0	0	1	0	5	3	-99	-99	-99	-99
239	458	5	1	21	1	1		1		2	3	0	0	0	0	1	0	0	0	0	0	1	0	0	0	0	1	5	3	5	4	-99	5
240	459	5	1	21	1	1		1		2	2	1	1	1	0	0	0	0	0	1	1	1	1	0	1	1	1	5	3	4	5	4	4
241	460	5	1	26	0	13	"Biologie"	2		5	1	0	0	0	0	0	0	0	0	0	0	1	0	0	1	1	0
242	461	5	1	27	1	1		2		2	6	0	1	1	0	1	0	0	0	0	0	0	0	0	0	1	0	5	2	1	4	4	4
243	462	5	1	21	1	1		2		2	8	0	0	1	1	1	0	0	0	0	1	0	0	0	0	1	0	5	4	4	5	4	4
244	463	5	2	25	1	1		1		2	1	0	0	0	0	1	0	0	0	0	0	0	0	0	0	0	0
245	464	5	1	24	1	1		1		2	8	1	1	1	1	0	0	0	0	0	0	1	1	0	1	1	0	5	3	5	5	5	5
246	465	5	1	25	1	1		1		2	8	1	1	1	1	1	0	0	0	1	1	0	1	0	1	1	0	5	4	5	3	3	4
247	466	5	1	25	0	13	"Biologie"	2		5	1	1	1	1	0	1	0	0	0	1	0	0	0	0	0	1	1
248	467	5	1	25	1	1		1		2	6	1	1	1	1	1	0	0	0	0	1	1	0	0	1	1	1	5	5	5	4	3	4
249	468	5	1	22	1	1		1		2	5	1	1	0	0	1	0	0	0	0	1	1	1	0	0	1	0	5	4	4	4	4	4
250	469	5	1	23	0	13	"Design"	3	"leer"	5	1	1	0	1	0	1	0	0	0	0	0	0	1	0	1	0	0
251	470	5	2	20	2	9	"Pharmazie"	1		1	1	1	1	0	0	1	0	0	0	0	0	0	0	0	0	0	0
252	471	5	1	30	1	1		1		2	3	0	0	0	0	0	0	0	0	0	1	0	0	0	1	0	0	5	4	5	5	5	5
253	472	5	1	20	1	1		1		2	6	0	1	0	1	1	0	0	0	1	1	1	1	1	1	1	1	4	3	5	2	3	5
254	473	5	1	21	1	1		1		2	6	0	0	1	0	0	0	0	0	0	0	0	0	0	0	1	0	4	2	3	4	-99	4
255	474	5	1	22	1	1		1		2	4	1	1	1	0	0	0	0	0	0	0	0	0	0	0	0	0	5	3	4	3	3	3
256	475	5	1	22	2	7		3	"KSM"	5	3	0	1	1	0	1	0	0	0	0	0	1	0	0	0	1	0	5	3	1	3	1	3
257	476	5	1	21	2	7		3	"KSH"	5	2	1	1	1	0	1	0	0	0	0	0	1	0	0	1	1	0	4		5	1	-99	4
258	477	5	1	21	1	1		1		2	5	0	1	0	1	0	0	0	0	0	0	0	0	0	0	0	0	5	3	4	4	4	4
259	478	5	2	22	0	13	"Anglistik"	3	"Durham Universität"	5	1	0	0	0	0	0	0	0	0	0	0	0	0	0	0	0	0
260	479	5	2	22	1	1		2		2	2	1	0	0	0	1	0	0	0	0	0	1	1	0	1	1	0	-99	-99	-99	-99	-99	-99
261	480	5	1	22	1	1		1		2	1	0	0	0	0	1	0	0	0	0	0	0	0	0	0	0	0
262	481	5	2	28	1	1		1		2	8	0	1	0	1	1	0	0	0	0	0	0	0	0	1	0	0	4	1	2	2	2	3
263	482	5	2	22	0	13	"Maschinenbau"	3	"RWTH"	5	1	1	0	0	0	1	0	0	0	0	0	0	0	0	0	0	0
264	483	5	1	22	2	2		1		2	1	1	1	0	0	1	0	0	0	1	0	1	0	0	1	0	1
265	484	5	2	23	2	2		1		2	1	1	0	0	1	1	0	0	0	0	1	1	0	0	0	0	0
266	485	5	1	22	1	1		1		2	2	1	0	1	0	1	0	0	0	0	1	0	0	0	0	0	0	4	3	5	4	4	3
267	486	5	1	21	1	1		2		2	3	1	1	0	1	1	0	0	0	0	0	0	0	0	0	0	0	3	3	5	2	-99	4
268	487	5	1	21	1	1		2		2	4	0	0	0	0	1	1	1	1	1	0	0	1	0	1	1	0	5	4	4	4	4	4
269	488	5	3	21	1	1		1		1	2	0	0	0	0	1	0	1	0	0	0	0	0	0	0	0	0	5	3	5	5	-99	4
270	489	5	1	21	1	1		2		2	1	0	0	0	0	1	0	0	0	0	0	0	0	0	1	0	0	-99	-99	-99	-99	-99	-99
271	490	5	2	23	1	1		1		2	3	1	1	1	1	0	0	1	0	0	0	0	0	0	0	1	0	4	3	4	4	4	2
272	491	5	1	22	1	1		1		2	2	1	1	1	0	1	0	0	1	0	0	0	1	0	0	0	1	5	5	5	3	-99	5
273	492	5	1	21	1	1		2		2	4	1	0	1	1	1	0	0	1	0	0	0	1	0	0	1	0	4	3	5	2	5	1
274	493	5	2	3	1	1		1		2	8	1	1	1	0	0	0	0	0	0	0	0	1	0	0	0	0	3	1	2	2	2	2
275	494	5	1	28	1	1		1		1	3	0	0	0	0	0	0	0	0	0	1	1	1	0	0	0	0	5	5	5	3	-99	-99
276	495	5	1	23	0	13	"Biologie"	2		5	1	1	0	0	1	1	0	0	0	1	0	1	0	0	0	0	0
277	496	5	2	25	1	1		1		2	3	1	1	1	0	0	0	0	0	0	1	1	1	1	1	1	1	5	5	5	5	5	5
278	497	5	1	20	0	13	"leer"	3	"leer"	5	4	0	1	1	0	0	0	0	0	0	0	0	0	0	0	0	0	4	3	5	-99	-99	3
279	498	5	2	20	1	1		2		2	1	1	1	0	1	1	0	0	0	0	0	1	0	0	1	1	0
280	499	5	1	20	1	1		2		2	1	1	1	0	1	1	0	0	0	0	1	0	0	0	1	1	0	-99	-99	-99	-99	-99	-99
281	500	5	3	22	1	1		1		2	8	1	1	1	0	0	0	0	0	0	0	0	0	0	1	0	0	4	3	3	3	3	4
282	501	5	1	20	1	1		1		2	1	1	0	0	0	1	0	0	0	0	1	0	0	0	0	0	0
283	502	5	1	24	2	9	"Pharmazie"	1		5	4	0	1	1	0	0	0	0	1	0	0	0	0	0	0	0	0	4	1	2	4	1	1
284	503	5	1	22	2	2		1		2	2	0	0	0	0	1	0	0	0	0	0	0	0	0	0	0	0	4	4	4	2	2
285	504	5	2	29	1	1		1		2	1	0	0	0	0	1	0	0	0	0	0	1	0	0	0	1	0
286	505	5	1	21	1	1		1		2	7	1	1	0	0	1	0	0	0	0	1	0	0	0	0	0	0	4	3	3	4	4	4
287	506	5	1	20	1	1		1		2	3	1	1	1	1	0	0	0	0	0	0	0	0	0	0	0	1	4	4	5	2	1	1
288	507	5	1	20	1	1		1		2	6	1	1	1	1	1	0	0	0	1	0	1	0	0	1	1	0	5	4	4	3	3	4
289	508	5	1	21	1	1		1		2	1	1	1	1	1	1	0	0	0	0	1	1	1	0	1	1	1	-99	-99	-99	-99	-99	-99
290	509	5	1	24	1	1		1		2	5	1	1	1	1	1	0	0	0	1	0	1	1	0	1	1	1	4	2	2	3	3	4
291	510	5	1	30	1	1		1		2	4	1	1	1	0	1	0	0	0	0	1	1	0	0	0	1	1	5	3	4	4	4	5
292	511	5	1	22	1	1		1		2	3	1	0	0	0	0	0	0	0	0	1	1	0	0	0	1	1	5	3	4	4	3	2
293	512	5	1	21	1	1		2		2	1	1	0	0	0	1	0	0	0	1	1	0	0	0	0	0	1	-99	-99	-99	-99	-99	-99
294	513	5	2	24	0	13	"Umweltingenieur"	2		5	1	1	0	1	1	1	0	0	0	0	0	0	0	0	1	0	1	-99	-99	-99	-99	-99	-99
295	514	5	2	25	0	13	"Bauingenieur"	2		5	1	0	0	0	0	1	0	0	1	0	0	1	0	0	0	1	0
296	515	5	2	26	0	13	"Maschinenbau"	2		5	4	0	1	1	0	1	0	0	0	1	0	0	1	0	0	1	0	1	3	2	4	-99	2
297	516	5	2	25	0	13	"Bauingenieur"	2		5	1	0	0	0	0	0	0	0	1	0	0	0	1	0	0	0	0
298	517	5	1	24	0	13	"leer"	2		5	1	0	0	0	0	0	0	0	0	0	0	0	0	0	0	0	0
299	518	5	2	25	0	13	"Elektroingenieur"	2		5	2	0	1	0	1	1	1	0	1	0	0	1	1	0	1	1	0	4	4	4	1	-99	4
300	519	5	1	22	1	1		2		2	8	1	0	1	0	1	0	0	0	0	1	1	0	0	0	1	1	4	3	4	4	5	5
301	520	5	1	24	1	1		1		2	8	1	1	0	0	1	0	0	0	0	0	0	0	0	0	0	0	4	2	2	2	2	2
302	521	5	2	24	1	1		1		2	8	1	1	1	1	1	0	0	0	1	1	1	1	0	0	1	1	2	1	1	2	1	1
303	522	5	1	23	1	1		1		2	8	0	1	1	0	0	0	0	1	0	0	0	0	0	0	0	0	3	1	1	3	3	3
304	523	5	2	30	1	1		1		2	8	1	1	1	1	1	0	0	0	1	1	1	1	0	1	1	1	4	4	4	4	4	4
305	524	5	1	21	2	5		1		5	7	1	1	1	0	0	0	0	0	0	0	0	0	0	1	1	0	5	4	3	4	-99	4
306	525	5	1	27	1	1		1		2	2	1	0	1	0	0	0	0	0	0	1	1	0	0	0	0	0	4	2	2	2	2	3
307	526	5	1	20	2	5		1		5	7	1	1	1	1	1	0	0	0	0	1	0	1	0	0	1	0	5	2	2	2	2	4
308	527	5	1	23	1	1		1		2	6	1	1	0	0	1	0	0	0	0	1	0	0	0	0	0	0	5	2	3	4	2	3
309	528	5	1	20	2	5		1		5	5	1	1	1	0	1	0	0	1	0	0	1	1	1	1	1	1	5	4	5	5	-99	5
310	529	5	1	20	1	1		1		2	1	1	0	1	1	1	0	0	0	1	0	0	0	0	1	1	0
311	530	5	1	24	1	1		1		2	8	1	1	1	1	0	0	0	0	1	1	1	1	0	1	1	1	4	4	5	5	5	5
312	531	5	1	22	1	1		1		2	8	0	1	1	0	1	0	0	0	0	0	0	0	0	0	1	0	3	1	4	3	3	3
313	532	5	2	23	0	13	"Wirtschaftsingenieur"	3	"HM"	5	1	0	0	0	0	1	0	0	0	0	0	0	0	0	0	0	0
314	533	5	1	25	1	1		1		2	8	1	1	1	1	1	0	0	0	1	0	0	0	0	0	1	1	5	3	4	3	4	3
315	534	5	1	21	1	1		1		2	8	1	0	1	0	1	0	0	0	0	0	0	0	0	0	0	0	4	3	2	3	2	4
316	535	5	2	25	1	1		1		2	8	0	1	0	0	0	0	0	0	0	0	0	0	0	0	0	0	5	4	4	5	5	4
317	536	5	1	23	2	5		1		5	3	1	1	1	0	0	0	0	0	1	1	1	1	0	1	1	0	4	2	3	2	2	3
318	537	5	1	25	1	1		1		2	2	1	1	0	1	0	0	0	0	0	0	0	0	0	0	0	0	5	4	4	5	4	3
319	538	5	1	28	1	1		1		2	6	0	1	0	0	1	0	0	0	0	0	0	0	0	1	1	0	4	2	3	2	3	5
320	539	5		23	1	1		1		2	2	1	1	0	0	0	0	0	0	0	0	0	0	0	0	0	1	5	3	5	5	4	4
321	540	5	1	23	1	1		1		3	8	1	1	0	1	0	0	1	0	0	0	0	0	0	1	1	1	5	4	5	3	3	3
322	541	5	1	28	2	6		2		5	1	1	0	1	0	0	0	0	0	1	0	1	0	0	1	0	0
323	542	5	1	24	1	1		1		3	2	1	1	1	1	0	0	0	0	0	0	0	0	0	0	0	0
324	543	5	1	24	2	4		3	"Medizinische Akademie"	5	1	1	1	1	0	0	0	0	0	0	0	1	1	0	1	1	1	-99	-99	-99	-99	-99	-99
325	544	5	1	24	1	1		1		2	5	1	1	1	0	1	0	0	0	0	0	1	1	0	1	1	1	5	3	2	4	4	4
326	545	5	1	23	0	13	"Sonderschulpädagogik"	1		5	1	1	1	1	1	0	0	0	0	0	0	0	0	0	0	0	0	-99	-99	-99	-99	-99	-99
327	546	5	1	24	1	1		2		2	3	1	1	1	0	1	0	0	0	1	0	1	1	0	1	1	0	5		4	2	2	3
328	547	5	1	22	1	1		2		2	4	1	1	1	0	1	0	0	0	0	0	0	0	0	0	0	0	3	4		4	5	5
329	548	5	1	24	2	7		3	"HM"	5	1	1	1	1	0	1	0	0	0	0	0	0	0	0	0	0	0	5	1	-99	-99	-99	-99
330	549	5	2	24	1	1		1		2	5	1	1	1	1	1	0	0	0	0	0	0	0	0	0	0	0	2	4	4	3	4	4
331	579	6	1	21	1	1		2		2	6	1	1	1	0	0	0	0	0	0	0	0	1	0	1	1	0	5	5	5	5	5	5
332	580	6	2	30	1	1		1		2	5	1	1	1	0	1	0	0	0	0	0	1	0	0	0	1	0	1	2	3	4	4	4
333	581	6	1	23	1	1		2		2	4	0	0	0	0	1	0	0	0	0	0	1	1	0	1	1	1	5	1	3	4	4	4
334	582	6	1	23	1	1		1		1	2	0	0	0	0	1	0	0	0	0	1	0	0	0	0	1	0	5	2	4	1	1	1
335	583	6	1	20	1	1		1		2	4	1	0	1	1	1	0	0	0	0	0	1	0	0	0	0	1	5	3	3	5	5	2
336	584	6	1	96	1	1		1		2	2	1	0	1	1	1	0	0	0	0	1	1	0	1	1	1	0	4	5	5	3	-99	5
337	585	6	1	28	0	13	"leer"	3	"leer"	5	1	0	0	0	0	1	0	0	0	0	0	0	1	0	1	1	0	4	2	-99	-99	-99	-99
338	586	6	1	28	1	1		1		1		0	0	0	0	1	0	0	0	0	0	0	0	0	0	0	0	5	3	5	4	-99	5
339	587	6	1	24	1	1		1		2	3	1	1	0	0	1	0	0	0	1	1	1	0	0	1	0	0	5	2	3	5	5	5
340	588	6	1	27	0	13	"Biologie"	1		5	1	1	1	1	0	1	0	0	0	0	0	1	0	0	1	1	0
341	589	6	1	27	0	13	"Biochemie"	1		5	3	1	1	1	0	0	0	0	0	1	0	1	0	0	1	1	1	5	3	4	-99	-99	5
342	590	6	1	24	1	1		1		2	8	1	1	1	1	0	0	0	0	1	1	1	1	0	1	1	1	4	4	5	5	5	5
343	591	6	1	25	1	1		2		2	1	1	1	1	0	0	0	0	0	0	0	0	1	0	1	0	0
344	592	6	1	25	1	1		1		2	8	1	1	1	0	1	0	0	0	1	1	0	1	0	1	1	1	5	3	4	4	4	5
345	593	6	1	22	1	1		1		2	8	0	1	0	0	1	0	0	0	0	0	0	0	0	0	1	0	5	2	4	3	3	3
346	594	6	1	25	0	13	"Jura"	1		5	1	1	1	0	0	1	0	0	0	0	0	0	0	0	0	0	0	-99	-99	-99	-99	-99	-99
347	595	6	2	24	0	13	"Maschinenwesen"	2		5	2	1	1	0	0	1	0	0	0	0	0	1	0	0	1	1	0	5	4	5	3	-99
348	596	6	1	21	1	1		1		2	7	1	1	1	0	1	0	0	0	1	1	1	1	1	1	1	1	5	4	5	3	2	5
349	597	6	1	23	1	1		1		2	1	1	1	1	0	0	1	0	0	0	0	1	0	0	0	1	0
350	598	6	1	23	1	1		2		2	1	0	0	0	0	1	0	0	0	0	1	1	0	1	0	0	0	-99	-99	-99	-99	-99	-99
351	599	6	2	25	0	13	"leer"	2		5	1	1	0	0	0	0	0	0	0	0	0	0	0	0	0	0	0
352	600	6	1	24	1	1		2		2	4	1	0	1	1	0	0	0	0	0	0	0	0	0	0	1	0	3	3	4	5	3	4
353	601	6	1	23	1	1		1		2	3	1	0	1	0	1	0	0	0	0	1	1	1	0	0	1	1	4	4	4	5	5	4
354	602	6	1	22	1	1		1		2	8	1	1	1	1	0	0	0	0	1	0	1	1	0	0	1	1	1	4	3	1	1	1
355	603	6	1	23	1	1		2		2	2	0	0	0	0	1	0	0	0	0	0	0	0	0	0	0	0	3	2	3	1	1	2
356	604	6	1	24	1	1		1		2	8	1	1	1	1	1	0	0	0	0	0	0	0	0	1	1	1	5	4	5	5	5	5
357	605	6	2	25	1	1		3	"Unibas"	3	1	0	1	1	0	1	0	0	0	0	0	0	0	0	0	0	0	-99	-99	-99	-99	-99	-99
358	606	6	2	25	1	1		1		4	8	1	1	1	1	1	1	1	1	1	1	1	1	1	1	1	0	3	4	5	4	5	4
359	607	6	1	26	1	1		1		2	8	1	1	1	1	0	0	0	0	0	0	0	0	0	0	0	0	4	4	3	4	4	4
360	608	6	1	22	1	1		1		2	5	1	1	0	0	1	0	0	0	0	0	0	0	0	0	0	0	5	3	5	5	5	5
361	609	6	1	23	1	1		1		2	8	1	1	1	0	0	0	0	0	0	0	0	1	0	1	1	0	5	2	5	5	3	5
362	610	6	2	64	1	1		1		4	8	0	1	0	0	0	0	0	0	0	0	1	1	0	0	0	0	5	5	5	5	5	5
363	611	6	1	24	1	1		1		2	8	0	1	1	1	0	0	0	0	1	0	1	1	0	1	1	0	5	3	5		4	4
364	612	6	1	25	1	1		1		4	4	1	0	0	0	1	0	0	0	0	0	0	0	0	0	1	0	3	2	1	5	1	1
365	613	6	1	39	1	1		1		4	1	1	0	1	0	1	0	0	0	0	0	0	0	0	0	0	0	-99	-99	-99	-99	-99	-99
366	614	6	1	24	0	13	"Jura"	1		5	5	1	1	1	1	0	0	0	0	1	0	1	1	0	0	0	1	4	1	3	1	-99	5
367	615	6	1	24	0	13	"leer"	1		5	3	0	1	1	0	1	0	0	0	0	0	0	0	0	0	0	0	5	4	5	1	-99	5
368	616	6	2	22	1	1		1		2	8	0	0	0	0	1	0	0	0	0	0	0	0	0	0	0	0	5	3	4	3	2	2
369	617	6	1	72	1	1		1		2	1	1	1	0	0	0	0	0	0	0	0	0	0	0	0	0	0
370	618	6	2	28	1	1		1		4	6	1	1	0	0	1	0	0	0	0	0	0	1	0	1	1	1	4	2	3	4	3	4
371	619	6	1	19	2	3		3	"Klinikum Dritter Orden"	5	1	0	1	1	0	0	0	0	0	0	0	1	0	0	0	0	0		-99	-99	-99	-99	-99
372	620	6	2	19	0	13	"leer"	2		5	1	0	0	1	0	0	0	0	0	0	1	0	0	0	0	1	0
373	621	6	2	24	1	1		2		2	2	1	1	1	0	0	0	0	0	0	0	0	0	0	0	0	0	-99	-99	-99	-99	-99	-99
374	634	7	2	25	0	13	"Jura"	1		5	8	1	1	0	0	1	0	0	0	1	0	0	0	0	0	1	0	5	5	5		-99	4
375	635	7	1	21	0	13	"Rechtswissenschaften"	1		5	1	0	1	1	0	1	0	0	0	0	0	0	0	0	0	1	0	-99	-99	-99	-99	-99	-99
376	636	7	1		1	1		1		2	5	0	1	1	0	1	0	0	0	0	1	0	1	0	0	0	0	5	5	4	5	5	-99
377	637	7	1	2	1	1		1		1	1	1	1	1	1	1	0	0	0	0	1	1	0	0	0	1	0
378	638	7	1	19	1	1		1		1	1	0	1	1	0	1	0	0	0	0	0	0	0	0	0	1	1	-99	-99	-99
379	639	7	2	23	2	9	"Pharmazie"	1		5	1	1	0	1	1	1	0	0	0	0	0	1	0	0	0	0	0	-99	-99	-99	-99	-99	-99
380	640	7	1	22	2	9	"Pharmazie"	1		3	1	1	0	1	0	1	0	0	0	1	0	1	0	0	0	0	0	4	-99	-99	-99	-99	-99
381	641	7	1	20	1	1		1		3	1	1	1	1	0	0	0	0	0	0	0	0	1	0	1	1	0
382	642	7	2	20	1	1		1		1	1	1	1	1	1	0	0	0	0	0	0	0	0	0	0	0	1
383	643	7	1	19	1	1		1		1	1	0	0	0	0	1	0	0	0	0	1	0	1	0	0	0	1
384	644	7	1	23	1	1		1		2	1	1	1	1	1	1	0	0	0	0	0	0	0	0	1	1	0	-99	-99	-99	-99	-99	-99
385	645	7	1	22	1	1		1		2	2	1	0	1	0	1	0	0	0	0	1	1	0	0	1	0	1	5	3	5	1	-99	5
386	646	7	1	24	1	1		1		2	8	1	1	1	1	0	0	0	0	1	1	1	1	0	1	1	1	5	4	5	5	5	5
387	647	7	2	22	1	1		2		2	1	0	0	0	0	1	0	0	0	0	0	0	0	0	0	0	0	-99	-99	-99	-99	-99	-99
388	648	7	2	20	1	1		1		1	2	1	1	1	0	0	1	0	0	0	0	0	0	0	0	0	1
389	649	7	1	22	2	2		1		2	3	0	1	1	0	0	0	0	0	0	0	1	0	0	1	0	1	4	4	4	1	1	4
390	650	7	2	27	2	2		1		2	2	1	1	1	1	0	0	0	0	0	0	0	0	0	0	0	0	5	3	3	4	2	4
391	651	7	2	23	2	2		1		2	3	1	1	1	1	1	0	0	0	0	1	0	0	0	0	0	0	5	2	4	3	2	4
392	652	7	1	20							1	1	1	0	0	1	0	0	0	0	0	1	1	0	0	0	0	4	-99	-99	1	-99	-99
393	653	7	2	19	0	13	"leer"	2		5	2	1	1	0	0	0	0	0	0	0	0	0	0	0	0	1	0	2	1	2	1	1	1
394	654	7	1	19	2	3		3	"Klinikum Dritter Orden"	5	2	0	0	1	0	0	0	0	0	0	0	1	0	0	0	0	0	5	2	1	-99	-99	-99
395	655	7	1	28	2	2		1		2	4	1	1	1	1	1	0	0	0	0	0	1	1	0	0	0	0	4	4	4	1	4	4
396	656	7	1	25	0	13	"leer"	3	"leer"	5	1	0	0	0	0	1	0	0	0	1	0	0	0	0	0	0	0
397	657	7	1	25	0	13	"Arbeit"			5	4	0	1	1	1	0	0	0	0	0	1	1	0	0	1	1	1	2	1	1	3	-99	2
398	658	7	2	23	1	1		1		2	5	1	1	1	0	1	0	0	0	0	0	0	1	0	0	0	0	5	4	4	2	4	5
399	659	7		26	1	1		1		2	8	1	1	1	1	1	0	0	0	1	1	1	1	0	1	1	1	5	5	5	4	4	4
400	660	7	1	22	1	1		1		2	7	1	1	1	0	1	0	0	0	1	1	1	1	1	1	1	1	5	4	4	5	5	5
401	661	7	2	19	1	1		1		1	1	0	0	0	0	0	0	0	0	0	1	0	1	0	0	1	0
402	662	7	1	20	1	1		1		1	1	0	0	0	0	1	0	0	0	0	0	0	0	0	0	0	0	-99	-99	-99	-99	-99	-99
403	663	7	1	19	1	1		1		1	1	1	1	1	1	1	0	0	0	1	0	0	1	0	1	1	0		-99	-99	-99	-99	-99
404	664	7	1	29	2	9	"Pharmazie"	1		3	8	1	0	1	0	1	0	0	0	1	0	1	0	0	0	1	0	5	2	3	1	-99	5
405	665	7	1	25	1	1		2		2	2	1	1	1	0	0	0	0	0	1	0	1	1	0	1	1	0	4	4	5	3	-99	4
406	666	7	1	21	1	1		2		2	3	1	1	0	0	0	0	0	0	0	0	0	0	0	0	1	0	3	4	5	3	1	3
407	667	7	1	21	1	1		2		2	2	0	0	0	0	1	0	0	0	0	0	0	0	0	0	0	0	5	2	2	2	2	2
408	668	7	1	24	1	1		1		2	3	1	1	1	1	0	1	0	1	0	0	0	0	1	0	0	0	5	5	4	5	5	5
409	669	7	1	24	1	1		1		2	2	1	0	1	0	1	0	0	1	0	0	0	0	0	0	0	0
410	670	7	2	22	1	1		1		2	1	0	0	0	0	1	0	0	0	0	0	0	0	0	0	0	0	-99	-99	-99	-99	-99	-99
411	671	7	1	27	0	13	"Biologie"	1			2	1	1	1	0	1	0	0	0	0	0	1	0	0	1	0	0	5	4	4	3	-99	4
412	672	7	1	23	1	1		1		2	4	1	1	1	1	1	1	1	0	1	1	1	1	1	1	1	1	4	4	4	4	4	4
413	673	7	1	27	0	13	"leer"	2		5	1	1	1	1	0	0	0	0	0	0	0	0	0	0	0	0	0	-99	-99	-99	-99	-99	-99
414	674	7	1	26	1	1		1		2	4	1	1	1	1	1	0	0	0	0	0	0	0	0	0	0	0	5	3	4	3	4	4
415	675	7	1	20	1	1		1		2	3	1	0	1	0	0	0	0	0	0	0	0	0	0	0	0	0	4	2	1	5	5	5
416	676	7	1	21	1	1		1		2	3	1	1	1	0	0	0	0	0	0	0	1	0	0	0	0	0	5	4	5	3	3	5
417	677	7	1	18	1	1		1		1	1	1	1	1	1	0	0	0	0	0	1	0	0	0	1	0	1	-99	-99	-99	-99	-99	-99
418	678	7	1	22	1	1		2		2	3	0	1	1	0	0	0	0	0	0	0	0	0	0	0	0	0	4	3	2	4	4	2
419	679	7	1	24	1	1		2		2	4	1	0	0	0	0	0	0	1	0	0	0	0	0	0	0	0	3	3	3	3	4	4
420	680	7	2	23	1	1		2		2	3	0	0	0	0	1	0	0	0	0	0	1	0	0	0	1	0	5	4	4	4
421	681	7	1	25	1	1		1		2	4	0	0	1	0	1	0	0	1	0	0	0	0	0	1	1	0	2	4	2	4	3	3
422	682	7	1	23	1	1		2			6	0	0	1	0	1	0	0	0	0	0	0	1	0	0	0	1	5	3	4	4	4	5
423	683	7	1	19	1	1		1		1	6	1	1	1	0	1	0	0	0	0	1	1	0	0	0	0	1	5	4	5	1	-99	5
424	684	7	2	22	0	13	"Animation & Game"	3	"H-da"	5	1	0	0	1	0	1	0	0	0	0	0	0	0	0	0	1	0	-99	-99	-99	-99	-99	-99
425	685	7	1	28	0	13	"Architektur"	3	"Universität Stuttgart"	5	1	1	1	1	1	0	0	0	0	0	0	0	0	0	0	0	0
426	686	7	1	23	1	1		1		2	8	1	1	1	0	0	0	0	0	0	0	1	1	1	1	1	1	5	3	5	5	5	5
427	687	7	1	20	1	1		1		1	1	1	1	1	1	1	0	0	0	0	1	1	0	0	1	1	1	-99	-99	-99	-99	-99	-99
428	688	7	2	20	1	1		1		1	1	1	1	1	1	1	1	1	1	1	1	1	1	1	1	1	1	-99	-99	-99	-99		-99
429	689	7	2	29	1	1		1		2	3	1	0	1	0	0	0	0	0	0	0	1	0	0	0	0	0	4	2	4	4	2	2
430	690	7	1	23	1	1		1		2	4	0	0	1	0	1	0	0	0	0	1	1	0	0	0	1	0	5	5	5	4	4	4
431	691	7	1	24	1	1		1		2	6	1	1	1	0	1	0	0	0	1	1	1	1	0	1	1	0	5	4	5	5	5	5
432	692	7	1	22	1	1		1		2	8	1	1	1	0	1	0	0	0	0	0	0	0	0	0	0	0	5	3	3	4	5	4
433	693	7	2	30	1	1		2		2	8	1	1	1	1	1	0	0	1	0	1	1	0	0	0	0	0	5	4	5	5	5	5
434	694	7	1	20	1	1		1		2	5	1	1	0	0	0	0	0	0	0	0	1	1	0	0	0	0	5	5	5	5	5	4
435	695	7	1	21	1	1		1		2	2	0	0	1	1	0	0	0	0	0	0	0	0	0	0	0	0	4	2	4	5	4	4
436	696	7	2	25	1	1		1		4	2	1	1	1	1	1	0	0	0	0	0	0	1	0	1	1	0	3	1	2	2	2	2
437	697	7	2	22	1	1		1		2	1	1	1	1	0	1	0	0	1	0	1	1	0	0	0	0	1	-99	-99	-99	-99	-99	-99
438	698	7	2	22	1	1		1		2	1	0	0	1	0	1	0	0	1	0	0	0	0	0	0	1	0	-99	-99	-99	-99	-99	-99
439	699	7	1	22	1	1		1		2	8	1	1	1	1	1	0	0	0	0	0	0	0	0	1	1	0	5	2	3	1	3	4
440	700	7	1	25	1	1		1		2	8	1	1	1	0	1	0	0	0	0	0	0	1	0	1	1	1	5	4	5	3	4	5
441	701	7	1	23	0	13	"BWL"	3	"HS Fresenius"	5	2	1	1	1	1	1	0	0	1	1	1	1	0	0	1	1	1
442	702	7	1		1	1		1		2	8	1	1	1	0	1	0	0	0	0	0	0	0	0	0	0	0	4	3	4	2	3	3
443	703	7	1	21	0	13	"Architektur"	2		5	1	0	0	0	0	0	0	0	1	0	0	0	0	0	0	0	0
444	704	7	1	20	1	1		1		1	1	1	1	1	0	0	0	0	0	1	0	1	0	0	0	1	0
445	705	7	1	23	1	1		1		3	1	1	1	1	1	1	0	0	0	0	0	0	0	0	0	1	0	4	4	2	4	3	3
446	706	7	2	22	1	1		2		2	1	1	1	1	0	0	0	0	0	1	1	1	0	0	0	0	0
447	707	7	1	24	1	1		2		3	2	1	0	1	0	0	0	0	0	0	1	1	1	0	1	1	1	5	4	4	4	5	4
448	708	7	1	23	1	1		2		2	2	1	1	1	0	1	0	0	0	0	1	0	1	0	1	1	0	5	3	3	2	-99	4
449	709	7	2	27	0	13	"Mathematik"	1		5	1	0	1	0	0	1	0	0	0	0	0	1	0	0	0	0	0
450	710	7	1	19	1	1		1		1	1	1	0	0	0	0	0	0	0	0	0	0	0	0	1	0	0
451	711	7	2	22	0	13	"Fahrzeugtechnik"	3	"Hochschule München"	5	1	1	1	1	1	0	0	0	0	0	0	1	1	0	0	1	0	-99	-99	-99	-99	-99	-99
452	712	7	1	24	2	5		1		5	1	1	1	1	1	0	0	0	0	1	1	1	1	0	0	1	1	-99	-99	-99	-99	-99	-99
453	713	7	1	24	2	11	"Osteopathie"	3	"COE"	5	3	1	1	1	1	1	0	0	0	0	1	1	1	0	1	1	1	5	5	3	4	-99	5
454	714	7	1	26	1	1		1		1	8	1	1	1	1	1	0	0	0	0	0	0	0	0	0	0	0	5	4	4	4	4	4
455	715	7	1	21	0	13	"leer "	3	"leer"	5	1	0	0	1	0	1	0	0	0	0	0	1	0	0	0	0	0
456	716	7	1	21	2	11	"Ostepathie"	3	"COE Ismaning"	5	1	1	0	1	1	0	0	0	0	0	0	1	1	0	0	0	1
457	717	7	1	20	0	13	"Fremdsprachen"	3	"leer"	5	1	0	0	1	0	1	0	0	0	1	0	1	0	0	0	1	0
458	718	7	1	19	1	1		1		1	1	1	1	0	0	0	0	0	0	0	0	1	0	0	0	0	0
459	719	7	1	24	0	13	"Theater- und Filmwissenschaft	1		5	1	1	1	1	1	1	0	0	0	0	0	1	0	0	1	1	1	-99	-99	-99	-99	-99	-99
460	720	7	2	24	0	13	"Informatik und Filmwissenscha	1		5	1	0	1	0	0	1	0	0	0	1	0	0	0	0	1	0	0	-99	-99	-99	-99	-99	-99
461	721	7	1	24	0	13	"leer"	1		5	1	1	1	1	1	0	0	0	0	0	0	1	0	0	1	1	1
462	722	7	1	21	2	3		3	"leer"	5	1	1	1	1	1	1	0	0	0	1	0	1	1	0	1	1	0
463	723	7	2	25	0	13	"Informatik"	2		5	1	1	1	1	1	1	0	0	0	1	1	1	1	0	1	1	1	-99	-99	-99	-99	-99	-99
464	724	7	1	39	1	1		1		4	2	1	0	1	0	1	0	1	0	0	0	0	0	0	0	0	0	2	1	2	1	1	3
465	725	7	1	26	1	1		1		2	8	1	0	1	1	0	0	0	0	0	0	0	0	0	0	0	0	5	4	5	5	5	5
466	726	7	1	22	1	1		1		2	1	1	1	1	0	0	0	0	0	0	1	0	0	0	0	0	0	-99	-99	-99	-99	-99	-99
467	727	7	2	22	1	1		1		2	1	0	0	0	0	1	0	0	0	0	1	1	1	0	1	1	1	-99	-99	-99	-99	-99	-99
468	728	7	1	20	0	13	"Biochemie"	2		5	7	1	1	1	0	0	0	0	0	1	0	1	0	0	0	1	0	5	5	5	3	5	5
469	729	7	1	21	1	1		1		2	5	1	1	1	0	0	0	0	0	0	0	0	0	0	0	1	0
470	730	7	2	22	1	1		2		2	1	1	1	1	1	1	0	0	1	0	1	0	0	0	0	0	0
471	731	7	2	67	2	5		1		5	3	1	0	1	0	0	0	0	0	0	0	1	1	0	0	1	0	5	4	5	4	5	5
472	732	7	1	21	1	1		1		1	1	1	1	0	0	1	0	0	0	0	0	1	0	0	0	0	1	-99	-99	-99	-99	-99	-99
473	733	7	1	20	1	1		1		1	1	1	1	1	1	1	0	0	0	1	1	1	0	0	1	1	1	-99	-99	-99	-99	-99	-99
474	734	7	2	21	1	1		1		2	3	0	1	1	1	0	0	0	0	0	0	1	0	0	0	0	0	4	2	2	1	1	1
475	735	7	1	28	1	1		1		1	5	1	1	1	0	1	0	0	0	0	0	0	0	0	0	0	0	5	5	5	1	1	5
476	736	7	1	28	0	13	"leer"	3	"leer"	5	2	1	1	1	1	1	0	0	0	0	0	1	1	0	0	1	0	4	2	1	-99	-99	1
477	737	7	1	25	2	5		1		5	1	1	1	0	0	0	0	0	0	0	1	1	0	0	0	0	1	-99	-99	-99	-99	-99	-99
478	738	7	1	27	2	5		1		5	1	1	1	1	1	1	0	0	0	0	0	1	0	0	1	1	0
479	739	7	1	22	1	1		1		2	4	0	1	0	0	1	0	0	0	0	1	0	1	0	1	1	0	5	4	5	5	5	5
480	740	7	1	24	1	1		1		2	8	1	1	1	1	1	1	0	0	1	1	1	1	1	1	1	1	5	5	5	5	5	5
481	741	7	1	24	1	1		1		2	5	1	1	1	1	1	0	0	0	0	1	1	0	0	0	1	0	5	3	4	4	4	4
482	742	7	1	20	1	1		1		2	7	1	1	1	0	1	0	0	0	0	1	0	1	0	1	1	0	5	3	4	3	4	4
483	743	7	1	20	1	1		1		2	7	0	1	1	1	1	1	0	1	1	1	1	1	1	0	0	0	4	4	5	5	5	5
484	744	7	2	23	1	1		1		2	3	1	1	1	1	0	0	0	0	0	0	1	1	0	0	1	1	5	5	5	4	4	4
485	745	7	1	21	1	1		1		2	8	1	1	0	1	1	0	0	1	0	1	0	0	0	0	1	0	5	3	5	5	5	5
486	746	7	1	21	0	13	"Architektur"	2		5	1	0	1	1	0	0	0	0	0	0	0	1	0	0	0	0	0	-99	-99	-99	-99	-99	-99
487	747	7	1	21	1	1		1		1	1	0	0	1	0	0	0	0	0	0	0	0	1	0	0	1	0
488	748	7	1	22	1	1		1		2	5	1	1	1	1	1	0	0	0	0	1	0	0	0	0	0	0	5	3	5	4	4	5
489	749	7	1	26	1	1		1		2	4	1	1	1	1	1	0	0	0	0	1	1	1	1	1	1	1	5	3	4	4	4	5
490	750	7	2	23	1	1		1		2	8	1	1	1	1	0	0	0	0	0	1	1	1	0	1	1	0	4	3	5	5	4	4
491	751	7	1	25	1	1		1		2	2	1	1	1	1	0	0	0	0	0	0	0	1	0	0	0	0	4	4	4	2	1	2
492	752	7	1	28								0	0	0	0	0	0	0	0	0	0	0	0	0	0	0	0
493	753	7	1	23	1	1		1		2	1	1	1	1	1	0	0	1	0	0	0	0	0	1	0	1	0
494	754	7	2	23	1	1		1		2	1	1	0	1	0	0	0	0	1	0	0	1	0	0	0	0	0
495	755	7	1	23	1	1		1		2	1	0	0	0	0	1	0	0	0	0	0	0	0	0	0	1	0
496	756	7	1	30	1	1		1		2	4	1	1	1	0	1	1	0	0	1	1	1	1	0	1	1	0	4	3	4	2	3	3
497	757	7	1	23	1	1		1		2	2	1	0	1	0	1	0	0	0	0	1	1	1	0	1	1	1	4	4	4	2	4	4
498	758	7	1	21	1	1		1		2	1	1	1	1	0	1	0	0	0	0	0	0	0	0	0	0	0
499	759	7	1	21	1	1		1		2	3	1	1	1	1	0	0	0	0	0	0	0	0	0	1	1	0	5	2	3	4	2	4
500	760	7	1	20	1	1		1		1	4	1	1	1	1	0	0	0	0	1	0	0	0	0	1	1	1	5	4	2	4	2	2
501	761	7	1	20	1	1		1		1	4	1	1	1	0	1	0	0	0	0	1	0	0	0	0	1	0	3	2	2	5	4	3
502	762	7	1	23	1	1		1		1	3	1	0	0	0	1	0	0	0	0	1	1	0	0	1	1	0	5	1	4	1	1	1
503	763	7	1	23	1	1		2		2	5	1	1	1	1	1	0	0	0	0	1	1	1	0	1	1	1	5	2	3	5	5	5
